# Supplementary material for: Mapping the sex determination locus in the Atlantic halibut (Hippoglossus hippoglossus) using RAD sequencing
Source: BMC Genomics. 2013 Aug 20;14:566. doi: 10.1186/1471-2164-14-566 (PMC3765698; doi:10.1186/1471-2164-14-566)
Supplement: Additional file 1 — Samples origin and barcode. Details each sample used: sample ID, family, gender, barcode used, number of extract raw reads and number of RAD-tags. [file 1471-2164-14-566-S1.csv]

Sample	Type	Family	Gender	Run	Barcode	PE-Reads	RAD-tags
Par_3a	Parent	B	Male	1	GAAGC	13740366	74003
Par_F3	Parent	B & C	Female	1	CGATA	16663466	66495
Par_7a	Parent	C	Male	1	TAATG	12242782	74286
B01	Progeny	B	Female	1	CGGCG	4492842	53167
B02	Progeny	B	Female	1	CTAGG	4719200	53379
B03	Progeny	B	Female	1	CTGAA	5245926	53938
B04	Progeny	B	Male	2	TCGAG	5392726	61239
B05	Progeny	B	Male	1	GAGAT	5237182	53726
B06	Progeny	B	Male	1	GCATT	5944512	54045
B07	Progeny	B	Female	1	GCGCC	5395762	53608
B08	Progeny	B	Male	1	TAGCA	3664918	53517
B09	Progeny	B	Male	1	TCAGA	2290518	51959
B10	Progeny	B	Female	1	TCGAG	2849152	52888
B11	Progeny	B	Male	1	AACCC	3590282	53612
B12	Progeny	B	Male	1	CGCGC	4303754	55667
B13	Progeny	B	Male	1	GCTAA	5161566	57229
B14	Progeny	B	Male	1	GGCCT	5157914	56573
B15	Progeny	B	Male	1	GTCAC	3201576	54589
B16	Progeny	B	Male	1	TCCTC	5927482	58634
B17	Progeny	B	Female	1	GGGGA	5546544	54029
B18	Progeny	B	Female	1	TGTGG	4829528	56273
B19	Progeny	B	Female	1	TTAAT	6663562	64472
B20	Progeny	B	Female	1	ATTAG	4414406	56012
B21	Progeny	B	Female	1	CGTAT	8081182	60711
B22	Progeny	B	Male	1	CTCTT	4269238	55911
B23	Progeny	B	Male	1	CCTTG	4968348	56698
B24	Progeny	B	Female	1	GACTA	9914610	62679
B25	Progeny	B	Female	2	TGGTT	6537714	65338
B26	Progeny	B	Female	2	TTCCG	2047216	52507
B27	Progeny	B	Female	2	AGCTG	1544818	50705
B28	Progeny	B	Male	1	ACCAT	3547156	53416
C01	Progeny	C	Male	1	GTTGT	6734266	59662
C02	Progeny	C	Male	1	TACGT	7158110	60371
C03	Progeny	C	Male	1	TTTTA	4496150	56347
C04	Progeny	C	Female	1	ATCGA	5567996	58131
C05	Progeny	C	Female	1	CCCCA	8631912	60440
C06	Progeny	C	Female	1	GATCG	4276746	56026
C07	Progeny	C	Female	1	GGTTC	3516984	54813
C08	Progeny	C	Female	1	TATAC	7415802	60156
C09	Progeny	C	Male	1	TGGTT	21496290	77532
C10	Progeny	C	Male	1	TTCCG	5689856	58198
C11	Progeny	C	Male	1	AGCTG	4810216	56584
C12	Progeny	C	Female	1	AGTCA	3573586	54132
C13	Progeny	C	Female	1	CTTCC	1362640	49438
C15	Progeny	C	Male	1	CATGA	997912	47824
C16	Progeny	C	Female	1	CACAG	2067672	51468
C17	Progeny	C	Female	1	GCCGG	1254220	48031
C18	Progeny	C	Female	1	TCTCT	2259016	51821
C19	Progeny	C	Female	1	TGCAA	2186030	51925
C20	Progeny	C	Female	1	TTGGC	5293394	54598
C21	Progeny	C	Male	1	TGACC	5838844	55389
C22	Progeny	C	Female	2	AGTCA	1498750	49466
C23	Progeny	C	Male	1	GGAAG	8305316	55688
C24	Progeny	C	Male	1	GTACA	9866726	55851
C25	Progeny	C	Female	2	CTTCC	1863690	51800
C26	Progeny	C	Male	1	GTGTG	8497858	56057
C27	Progeny	C	Female	2	CGATA	10282800	74300
C30	Progeny	C	Male	1	ACTGC	3951188	54336
C31	Progeny	C	Male	2	CATGA	1405624	50042
C32	Progeny	C	Male	2	CACAG	2348010	54318
C33	Progeny	C	Male	2	CGGCG	9681904	73133
C34	Progeny	C	Female	2	CTAGG	10552112	77585
C35	Progeny	C	Male	2	GAAGC	9695366	72644
C36	Progeny	C	Male	2	GAGAT	8530966	69029
C37	Progeny	C	Male	2	GCATT	9244534	71280
C38	Progeny	C	Male	2	TAATG	6213630	66857
C39	Progeny	C	Female	2	TAGCA	6855828	65737
C42	Progeny	C	Female	2	ACCAT	7458670	70918
C43	Progeny	C	Male	2	ACTGC	5764892	62984
C44	Progeny	C	Male	2	CTGAA	17149026	92354
C45	Progeny	C	Female	2	AACCC	12562292	87071
C47	Progeny	C	Female	2	CGCGC	2337356	51833
C48	Progeny	C	Male	2	GCTAA	2876150	54459
C49	Progeny	C	Male	2	GGCCT	3445974	55642
C50	Progeny	C	Female	2	GTCAC	2884514	54780
C51	Progeny	C	Male	2	TCCTC	3712784	56811
C52	Progeny	C	Male	2	TGTGG	3337018	56350
C53	Progeny	C	Female	2	TTAAT	4211246	61494
C54	Progeny	C	Male	2	ATTAG	3005012	54811
C55	Progeny	C	Male	2	GTACA	8535672	68481
C56	Progeny	C	Male	2	GTGTG	9406622	71658
C57	Progeny	C	Female	2	TCAGA	4661796	58692
C58	Progeny	C	Male	2	CGTAT	2382432	52826
C59	Progeny	C	Female	2	CTCTT	1465542	49305
C61	Progeny	C	Male	2	CCTTG	1736032	50030
C62	Progeny	C	Male	2	GACTA	2106504	50942
C63	Progeny	C	Male	2	GTTGT	2037790	51857
C64	Progeny	C	Female	2	TACGT	2131072	51593
C66	Progeny	C	Male	2	TTTTA	1793926	50048
C67	Progeny	C	Female	2	ATCGA	1741146	49769
C68	Progeny	C	Female	2	GCGCC	9250726	69766
C69	Progeny	C	Female	2	GGAAG	9877440	73616
C70	Progeny	C	Female	2	GGGGA	9904094	73091
