# Supplementary material for: Mapping the sex determination locus in the Atlantic halibut (Hippoglossus hippoglossus) using RAD sequencing
Source: BMC Genomics. 2013 Aug 20;14:566. doi: 10.1186/1471-2164-14-566 (PMC3765698; doi:10.1186/1471-2164-14-566)
Supplement: Additional file 2 — Genetic maps. Ordered markers: marker ID, linkage group and position (cM). [file 1471-2164-14-566-S2.csv]

ID	Chr	Pos_(cM)
Hhi4631	1	0
Hhi19274	1	3.5
Hhi34260	1	3.5
Hhi11632	1	3.5
Hhi19047	1	3.5
Hhi52488	1	3.5
Hhi46283	1	3.5
Hhi35963	1	3.5
Hhi39073	1	3.5
Hhi14256	1	3.5
Hhi9936	1	3.5
Hhi68671	1	3.5
Hhi69066	1	3.5
Hhi1106	1	3.5
Hhi11497	1	3.5
Hhi24591	1	3.5
Hhi58773	1	3.5
Hhi57157	1	3.5
Hhi56329	1	3.5
Hhi63235	1	3.5
Hhi65289	1	3.5
Hhi26136	1	3.5
Hhi7847	1	3.5
Hhi45472	1	3.5
Hhi52429	1	4.3
Hhi19603	1	4.3
Hhi37489	1	4.3
Hhi2670	1	4.3
Hhi65284	1	4.3
Hhi43614	1	4.3
Hhi42524	1	4.3
Hhi18141	1	4.3
Hhi15149	1	4.3
Hhi68234	1	4.3
Hhi14311	1	4.3
Hhi11476	1	4.3
Hhi66311	1	4.3
Hhi68997	1	4.3
Hhi1167	1	4.7
Hhi17483	1	5.1
Hhi27443	1	5.1
Hhi15741	1	5.1
Hhi14716	1	5.1
Hhi2695	1	5.1
Hhi41540	1	5.4
Hhi12521	1	5.6
Hhi21581	1	5.9
Hhi41407	1	9.1
Hhi28267	1	9.1
Hhi7119	1	9.1
Hhi9241	1	9.1
Hhi19496	1	9.1
Hhi54757	1	9.1
Hhi50064	1	10.3
Hhi28861	1	10.3
Hhi580	1	11.5
Hhi4702	1	11.5
Hhi60219	1	11.5
Hhi70641	1	11.5
Hhi59592	1	11.5
Hhi22191	1	11.7
Hhi58903	1	11.9
Hhi20142	1	12.1
Hhi61068	1	12.4
Hhi6040	1	13.2
Hhi27156	1	13.2
Hhi61461	1	13.2
Hhi21121	1	13.2
Hhi28653	1	13.2
Hhi17987	1	13.2
Hhi4914	1	13.2
Hhi15028	1	13.2
Hhi48432	1	13.2
Hhi31605	1	13.5
Hhi27841	1	14
Hhi8221	1	14.8
Hhi48419	1	14.8
Hhi14362	1	14.8
Hhi57973	1	15.6
Hhi1358	1	16
Hhi63566	1	17.2
Hhi59741	1	17.2
Hhi9063	1	17.2
Hhi42836	1	18
Hhi54262	1	18
Hhi17040	1	18
Hhi47270	1	18
Hhi5307	1	18
Hhi41295	1	18
Hhi21315	1	18
Hhi52486	1	18.8
Hhi16447	1	18.8
Hhi1699	1	19.6
Hhi1365	1	20.4
Hhi58409	1	20.4
Hhi58917	1	22.1
Hhi14936	1	23
Hhi35062	1	24.1
Hhi60528	1	24.1
Hhi60176	1	24.1
Hhi27383	1	25.2
Hhi17168	1	25.2
Hhi7209	1	26.3
Hhi25434	1	26.3
Hhi54304	1	26.3
Hhi43327	1	26.3
Hhi44883	1	26.3
Hhi8736	1	26.3
Hhi6354	1	26.3
Hhi43427	1	26.3
Hhi34444	1	26.3
Hhi32910	1	27.1
Hhi3_Micro	1	27.1
Hhi50059	1	27.1
Hhi29729	1	27.1
Hhi15241	1	27.1
Hhi40037	1	27.1
Hhi43656	1	27.1
Hhi29642	1	27.1
Hhi7291	1	27.6
Hhi32860	1	27.9
Hhi53021	1	27.9
Hhi48341	1	27.9
Hhi7414	1	27.9
Hhi55891	1	27.9
Hhi53507	1	28.7
Hhi7616	1	28.7
Hhi32313	1	28.7
Hhi48647	1	29.6
Hhi45982	1	29.6
Hhi29936	1	29.6
Hhi17860	1	29.6
Hhi47707	1	29.6
Hhi33344	1	29.6
Hhi30350	1	29.6
Hhi43985	1	30.4
Hhi66457	1	30.4
Hhi29474	1	30.4
Hhi7336	1	30.4
Hhi53086	1	30.4
Hhi52085	1	30.4
Hhi22943	1	30.4
Hhi34978	1	30.7
Hhi17223	1	31.2
Hhi60388	1	31.2
Hhi29227	1	31.2
Hhi64257	1	31.2
Hhi68770	1	31.2
Hhi20765	1	31.2
Hhi1420	1	31.2
Hhi50077	1	31.2
Hhi2267	1	32.8
Hhi3717	1	32.8
Hhi30797	1	32.8
Hhi59302	1	32.8
Hhi47885	1	32.8
Hhi43625	1	32.8
Hhi25449	1	32.8
Hhi31824	1	32.8
Hhi33950	1	34.4
Hhi12937	1	34.4
Hhi10076	1	34.4
Hhi49098	1	36
Hhi41301	1	36
Hhi48026	1	36
Hhi57993	1	36
Hhi46910	1	36
Hhi32867	1	36
Hhi63169	1	36
Hhi65336	1	36
Hhi20934	1	37.6
Hhi9772	1	37.6
Hhi14494	1	37.6
Hhi23641	1	37.6
Hhi24202	1	37.6
Hhi46426	1	37.6
Hhi68167	1	37.6
Hhi68599	1	37.6
Hhi49057	1	37.6
Hhi26443	1	38.4
Hhi3486	1	38.4
Hhi18529	1	39.7
Hhi48324	1	39.7
Hhi26464	1	39.7
Hhi67710	1	40.8
Hhi27739	1	40.8
Hhi27450	1	40.8
Hhi58416	1	40.8
Hhi38785	1	42.1
Hhi68026	1	42.1
Hhi31672	1	43.4
Hhi1726	1	44.6
Hhi15930	1	44.6
Hhi40019	1	45.8
Hhi1292	1	45.8
Hhi2852	1	45.8
Hhi49687	1	45.8
Hhi13097	1	45.8
Hhi18970	1	50.7
Hhi28712	1	50.7
Hhi64707	1	50.7
Hhi13313	1	50.7
Hhi48932	1	50.7
Hhi23453	1	50.7
Hhi41463	1	50.7
Hhi70463	1	50.7
Hhi6011	1	50.7
Hhi12041	1	50.7
Hhi3923	1	51
Hhi61412	1	51.3
Hhi1121	1	52.3
Hhi28836	1	55.8
Hhi62926	1	59.2
Hhi17341	1	61.9
Hhi28462	1	63.5
Hhi53045	2	0
Hhi40039	2	1.6
Hhi39819	2	1.6
Hhi42404	2	1.6
Hhi63193	2	1.6
Hhi22269	2	1.6
Hhi12411	2	1.6
Hhi46479	2	1.6
Hhi34163	2	3.3
Hhi23080	2	3.3
Hhi39593	2	3.3
Hhi36503	2	3.3
Hhi43342	2	3.3
Hhi20956	2	4.1
Hhi22764	2	4.1
Hhi25837	2	4.1
Hhi13324	2	5.1
Hhi19482	2	5.1
Hhi10867	2	5.1
Hhi17455	2	6
Hhi1213	2	6
Hhi13787	2	7.6
Hhi5576	2	7.6
Hhi43236	2	8.4
Hhi27460	2	8.4
Hhi17218	2	8.4
Hhi1120	2	10.8
Hhi14744	2	10.8
Hhi11562	2	10.8
Hhi14949	2	12.5
Hhi8756	2	14.1
Hhi5554	2	14.9
Hhi14846	2	15.8
Hhi5042	2	15.8
Hhi42817	2	16.6
Hhi56944	2	17.4
Hhi29476	2	17.4
Hhi7222	2	19
Hhi58130	2	19
Hhi58390	2	19
Hhi1341	2	19
Hhi1905	2	19
Hhi50925	2	19
Hhi19958	2	19
Hhi27293	2	19
Hhi20924	2	19
Hhi30522	2	19
Hhi3129	2	19
Hhi10586	2	19
Hhi33288	2	19
Hhi7809	2	19
Hhi67395	2	20.6
Hhi53367	2	20.6
Hhi44059	2	20.6
Hhi26835	2	22.2
Hhi41689	2	22.2
Hhi59561	2	23
Hhi22014	2	23.8
Hhi44488	2	25.5
Hhi66610	2	25.5
Hhi55774	2	25.5
Hhi66824	2	25.5
Hhi34779	2	30.3
Hhi5177	2	30.3
Hhi42573	2	30.3
Hhi47075	2	30.3
Hhi61433	2	30.3
Hhi11787	2	30.3
Hhi40952	2	30.3
Hhi711	2	30.3
Hhi38227	2	30.3
Hhi49753	2	30.3
Hhi20348	2	30.3
Hhi59014	2	30.3
Hhi6864	2	30.3
Hhi41712	2	30.3
Hhi72192	2	30.3
Hhi32124	2	30.3
Hhi37083	2	30.3
Hhi31689	2	30.3
Hhi22458	2	30.3
Hhi16172	2	31.1
Hhi34681	2	31.1
Hhi27433	2	31.1
Hhi6632	2	31.1
Hhi34341	2	31.1
Hhi24440	2	31.9
Hhi12648	2	31.9
Hhi14966	2	31.9
Hhi27135	2	32.8
Hhi26859	2	33.6
Hhi32938	2	34.4
Hhi14101	2	34.4
Hhi11802	2	34.4
Hhi1300	2	34.4
Hhi12705	2	34.4
Hhi17125	2	34.4
Hhi1896	2	34.4
Hhi1107	2	34.4
Hhi19166	2	34.4
Hhi11939	2	34.4
Hhi34810	2	34.4
Hhi35158	2	34.4
Hhi5122	2	34.4
Hhi50100	2	34.4
Hhi53_Micro	2	34.4
Hhi33799	2	34.4
Hhi44352	2	36.6
Hhi56343	2	36.6
Hhi3593	2	37.7
Hhi29602	2	38.5
Hhi56313	2	38.5
Hhi16438	2	38.5
Hhi66638	2	38.5
Hhi60832	2	38.5
Hhi54383	2	38.5
Hhi1695	2	38.5
Hhi47538	2	40.1
Hhi63092	2	40.1
Hhi23188	2	40.1
Hhi36935	2	40.1
Hhi19034	2	40.1
Hhi33952	2	40.1
Hhi18579	2	40.1
Hhi54995	2	40.1
Hhi25250	2	40.1
Hhi47507	2	40.1
Hhi21974	2	40.1
Hhi35681	2	40.9
Hhi25853	2	40.9
Hhi42747	2	40.9
Hhi32602	2	40.9
Hhi58578	2	41.7
Hhi39695	2	41.7
Hhi61970	2	41.7
Hhi43601	2	41.7
Hhi53603	2	41.7
Hhi15127	2	41.7
Hhi15917	2	41.7
Hhi17416	2	41.7
Hhi33125	2	41.7
Hhi44099	2	41.7
Hhi2698	2	42.5
Hhi22730	2	42.5
Hhi14393	2	43.4
Hhi22733	2	43.4
Hhi57916	2	43.4
Hhi49627	2	43.4
Hhi57178	2	43.4
Hhi58260	2	43.4
Hhi57637	2	44.2
Hhi68527	2	44.2
Hhi1834	2	44.2
Hhi38882	2	44.2
Hhi29843	2	44.2
Hhi32987	2	45
Hhi42504	2	45
Hhi4722	2	45
Hhi31590	2	45
Hhi13456	2	45
Hhi55092	2	45
Hhi8446	2	45
Hhi26124	2	45
Hhi28685	2	45
Hhi25413	2	45
Hhi47944	2	45
Hhi22297	2	45
Hhi25233	2	45
Hhi7556	2	45
Hhi10257	2	45
Hhi25657	2	45
Hhi1532	2	45
Hhi27122	2	45.8
Hhi2748	2	45.8
Hhi54207	2	45.8
Hhi63288	2	45.8
Hhi51649	2	45.8
Hhi27909	2	45.8
Hhi56465	2	45.8
Hhi10201	2	45.8
Hhi2065	2	45.8
Hhi67035	2	45.8
Hhi21270	2	45.8
Hhi36820	2	45.8
Hhi21863	2	45.8
Hhi12925	2	45.8
Hhi19733	2	45.8
Hhi30124	2	45.8
Hhi30202	2	45.8
Hhi12587	2	45.8
Hhi14267	2	45.8
Hhi38642	2	45.8
Hhi28122	2	45.8
Hhi45218	2	46.6
Hhi4295	2	46.6
Hhi31851	2	46.6
Hhi42967	2	46.6
Hhi18072	2	46.6
Hhi33809	2	46.6
Hhi55267	2	46.6
Hhi60918	2	46.6
Hhi34322	2	46.6
Hhi35368	2	48.2
Hhi14851	2	48.2
Hhi15294	2	48.2
Hhi25623	2	48.2
Hhi14411	2	50.2
Hhi30538	2	51.2
Hhi368	2	52.5
Hhi36583	2	54.3
Hhi39312	2	56.4
Hhi47708	2	56.4
Hhi22894	2	56.4
Hhi31500	2	56.4
Hhi53995	2	56.4
Hhi29856	2	56.4
Hhi47912	2	56.4
Hhi7034	2	56.4
Hhi46986	2	56.4
Hhi33576	2	56.4
Hhi32540	2	56.4
Hhi24631	2	56.4
Hhi3924	2	57.2
Hhi547	2	57.2
Hhi62083	2	57.2
Hhi48734	2	57.2
Hhi13481	2	58
Hhi64196	2	58
Hhi29370	2	58
Hhi17444	2	58
Hhi2586	2	58
Hhi33823	2	58
Hhi28004	2	58
Hhi69498	2	58.8
Hhi37652	2	59.6
Hhi3737	2	59.6
Hhi29800	2	59.6
Hhi29992	2	59.6
Hhi38471	2	59.6
Hhi136	2	62.9
Hhi59723	3	0
Hhi60661	3	0
Hhi32094	3	0
Hhi11568	3	0
Hhi25661	3	0
Hhi26752	3	0
Hhi9457	3	0
Hhi5402	3	3.2
Hhi43535	3	3.2
Hhi65818	3	3.2
Hhi11008	3	3.2
Hhi63175	3	6.5
Hhi3730	3	6.5
Hhi10114	3	6.5
Hhi67115	3	6.5
Hhi56167	3	8.1
Hhi21535	3	8.1
Hhi44182	3	9.7
Hhi16395	3	9.7
Hhi61546	3	9.7
Hhi23588	3	11.3
Hhi17446	3	11.3
Hhi22098	3	11.3
Hhi37154	3	11.3
Hhi58681	3	11.3
Hhi6824	3	11.3
Hhi13969	3	11.3
Hhi63539	3	11.3
Hhi57039	3	11.3
Hhi20363	3	11.3
Hhi22899	3	11.3
Hhi47163	3	11.3
Hhi68676	3	11.3
Hhi66033	3	11.3
Hhi6514	3	12.9
Hhi14753	3	12.9
Hhi24134	3	14.5
Hhi24945	3	14.5
Hhi36953	3	14.5
Hhi29675	3	14.5
Hhi9742	3	17.8
Hhi21292	3	19.4
Hhi31469	3	19.4
Hhi47441	3	21
Hhi54052	3	22.6
Hhi54796	3	22.6
Hhi2424	3	25.8
Hhi19401	3	29.1
Hhi33983	3	30.7
Hhi5009	3	30.7
Hhi38720	3	30.7
Hhi17427	3	32.3
Hhi34104	3	32.3
Hhi47196	3	32.3
Hhi40558	3	32.3
Hhi35670	3	32.3
Hhi2523	3	32.3
Hhi25350	3	32.3
Hhi62761	3	33.9
Hhi5824	3	33.9
Hhi19418	3	33.9
Hhi28840	3	34.7
Hhi9615	3	34.7
Hhi9645	3	34.7
Hhi2347	3	34.7
Hhi4650	3	34.7
Hhi23448	3	34.7
Hhi45404	3	34.7
Hhi25923	3	34.7
Hhi2467	3	34.7
Hhi63296	3	34.7
Hhi23966	3	35.5
Hhi58196	3	35.5
Hhi13363	3	35.5
Hhi69431	3	35.5
Hhi15126	3	35.5
Hhi49979	3	35.5
Hhi54072	3	35.5
Hhi18055	3	35.5
Hhi20331	3	35.5
Hhi30913	3	35.5
Hhi8894	3	35.5
Hhi20994	3	35.5
Hhi43014	3	35.5
Hhi3075	3	35.5
Hhi54577	3	35.5
Hhi35387	3	35.5
Hhi26494	3	35.5
Hhi3207	3	36.3
Hhi37227	3	36.3
Hhi26745	3	37.1
Hhi41899	3	37.1
Hhi33785	3	37.1
Hhi48395	3	37.1
Hhi45338	3	37.1
Hhi9792	3	38.7
Hhi31335	3	38.7
Hhi27878	3	38.7
Hhi17892	3	38.7
Hhi43494	3	39.6
Hhi10337	3	39.6
Hhi41556	3	39.6
Hhi7296	3	39.6
Hhi3689	3	39.6
Hhi53506	3	39.6
Hhi26177	3	39.6
Hhi66387	3	39.6
Hhi13547	3	40.4
Hhi47141	3	40.4
Hhi68434	3	40.4
Hhi65943	3	40.4
Hhi269	3	40.4
Hhi60574	3	41.2
Hhi18116	3	41.2
Hhi27474	3	41.2
Hhi68558	3	41.2
Hhi46879	3	42
Hhi58495	3	42
Hhi33514	3	42
Hhi54801	3	42.8
Hhi4038	3	43.6
Hhi31443	3	43.6
Hhi50476	3	43.6
Hhi9487	3	44.4
Hhi56739	3	44.4
Hhi8519	3	44.4
Hhi2473	3	44.4
Hhi29274	3	44.4
Hhi24615	3	44.4
Hhi55122	3	44.4
Hhi55595	3	44.4
Hhi13401	3	44.4
Hhi51401	3	44.4
Hhi27340	3	44.4
Hhi41774	3	44.4
Hhi34118	3	44.4
Hhi4008	3	44.4
Hhi44421	3	44.4
Hhi61876	3	44.4
Hhi28864	3	44.4
Hhi53580	3	44.4
Hhi8501	3	44.4
Hhi31971	3	44.4
Hhi44449	3	44.4
Hhi24149	3	44.4
Hhi67879	3	44.4
Hhi904	3	44.4
Hhi55492	3	44.4
Hhi21254	3	44.4
Hhi71750	3	44.4
Hhi55703	3	44.4
Hhi39997	3	44.4
Hhi15473	3	44.4
Hhi12326	3	44.4
Hhi67257	3	44.4
Hhi21047	3	46.1
Hhi1396	3	54.2
Hhi30312	3	54.2
Hhi55973	3	54.2
Hhi11592	3	54.2
Hhi51594	3	54.2
Hhi30611	3	56.6
Hhi33798	3	57.4
Hhi5726	3	61.5
Hhi25473	3	63.9
Hhi23322	3	63.9
Hhi4456	3	66.1
Hhi18179	3	67.2
Hhi5965	3	67.2
Hhi40545	3	67.2
Hhi12931	3	67.2
Hhi13383	3	67.2
Hhi9913	3	68.8
Hhi9184	3	68.8
Hhi4577	3	68.8
Hhi45686	3	68.8
Hhi3531	3	70.5
Hhi48088	4	0
Hhi563	4	1.6
Hhi21390	4	1.6
Hhi32470	4	1.6
Hhi15606	4	1.6
Hhi68586	4	1.6
Hhi23384	4	1.6
Hhi46046	4	1.6
Hhi58843	4	1.6
Hhi7492	4	1.6
Hhi31735	4	1.6
Hhi3779	4	1.6
Hhi62985	4	1.6
Hhi3424	4	1.6
Hhi35855	4	1.6
Hhi17009	4	1.6
Hhi42126	4	1.6
Hhi7014	4	1.6
Hhi19992	4	1.6
Hhi22995	4	2.4
Hhi24207	4	2.4
Hhi3369	4	2.4
Hhi6351	4	3.2
Hhi61091	4	3.2
Hhi23408	4	3.2
Hhi17059	4	3.2
Hhi15778	4	4
Hhi14793	4	4
Hhi14428	4	4
Hhi9059	4	4
Hhi2381	4	5.7
Hhi36900	4	6.1
Hhi42116	4	6.5
Hhi29809	4	6.5
Hhi22806	4	6.5
Hhi27224	4	6.5
Hhi21802	4	6.5
Hhi32150	4	6.5
Hhi23040	4	6.5
Hhi50419	4	6.5
Hhi39072	4	6.5
Hhi44717	4	6.5
Hhi38425	4	6.5
Hhi6239	4	6.5
Hhi43401	4	6.5
Hhi8986	4	6.5
Hhi12054	4	6.5
Hhi1989	4	6.5
Hhi13360	4	6.5
Hhi56521	4	6.5
Hhi55056	4	7.3
Hhi45457	4	7.3
Hhi14741	4	7.3
Hhi16364	4	9.7
Hhi61061	4	10.6
Hhi476	4	11.4
Hhi36134	4	11.4
Hhi52673	4	11.4
Hhi67503	4	13
Hhi9802	4	13
Hhi7263	4	13
Hhi61166	4	14.6
Hhi32130	4	14.6
Hhi65180	4	14.6
Hhi38744	4	14.6
Hhi35272	4	14.6
Hhi35733	4	15.4
Hhi22219	4	15.4
Hhi22403	4	15.4
Hhi11075	4	15.4
Hhi43832	4	15.4
Hhi5846	4	15.4
Hhi3661	4	15.4
Hhi15875	4	15.4
Hhi14898	4	16.2
Hhi2257	4	16.2
Hhi1815	4	16.2
Hhi27297	4	16.2
Hhi873	4	16.2
Hhi15662	4	16.2
Hhi39993	4	16.2
Hhi32028	4	16.2
Hhi14375	4	16.2
Hhi60792	4	16.2
Hhi55885	4	17.8
Hhi11458	4	17.8
Hhi20197	4	17.8
Hhi3202	4	19.4
Hhi15517	4	19.4
Hhi33599	4	20.2
Hhi16085	4	20.2
Hhi20125	4	20.2
Hhi36027	4	20.2
Hhi34214	4	20.2
Hhi53433	4	21
Hhi15166	4	21
Hhi16830	4	22.7
Hhi50684	4	22.7
Hhi38544	4	22.7
Hhi24530	4	23.5
Hhi7349	4	23.5
Hhi17445	4	23.5
Hhi12731	4	23.5
Hhi71959	4	23.5
Hhi6192	4	23.5
Hhi46874	4	24.3
Hhi19230	4	24.3
Hhi18334	4	25.1
Hhi55455	4	25.1
Hhi8208	4	25.1
Hhi60044	4	25.1
Hhi33730	4	25.1
Hhi52082	4	25.1
Hhi25180	4	25.1
Hhi19554	4	27.5
Hhi25653	4	27.5
Hhi16698	4	27.5
Hhi10013	4	27.5
Hhi33639	4	27.5
Hhi3368	4	27.5
Hhi8795	4	27.5
Hhi43447	4	27.5
Hhi3117	4	27.5
Hhi29417	4	27.5
Hhi9965	4	27.5
Hhi38707	4	27.5
Hhi61037	4	28.3
Hhi40795	4	28.3
Hhi21749	4	28.3
Hhi48830	4	28.3
Hhi33306	4	28.3
Hhi18897	4	28.3
Hhi12685	4	28.3
Hhi39506	4	28.3
Hhi59075	4	28.3
Hhi8569	4	28.3
Hhi61545	4	28.3
Hhi10909	4	28.4
Hhi19125	4	30
Hhi53862	4	30
Hhi62755	4	30
Hhi44728	4	31.6
Hhi19939	4	33.2
Hhi62695	4	33.2
Hhi17_Micro	4	33.2
Hhi67453	4	33.2
Hhi68512	4	36.5
Hhi29404	4	36.5
Hhi58728	4	36.5
Hhi47435	4	38.1
Hhi69756	4	38.1
Hhi8810	4	38.1
Hhi55762	4	38.1
Hhi13544	4	38.1
Hhi8481	4	41.3
Hhi42727	4	41.3
Hhi58010	4	41.3
Hhi47518	4	41.3
Hhi801	4	41.3
Hhi17258	4	41.3
Hhi11911	4	41.3
Hhi53026	4	41.3
Hhi61238	4	41.3
Hhi30130	4	41.3
Hhi37843	4	41.3
Hhi36500	4	41.3
Hhi20434	4	41.3
Hhi50239	4	41.3
Hhi50229	4	41.3
Hhi12803	4	42.9
Hhi8034	4	42.9
Hhi12903	4	42.9
Hhi7459	4	42.9
Hhi30447	4	42.9
Hhi17050	4	42.9
Hhi20385	4	42.9
Hhi27062	4	42.9
Hhi23717	4	42.9
Hhi25441	4	42.9
Hhi10932	4	42.9
Hhi48977	4	42.9
Hhi29237	4	42.9
Hhi2629	4	42.9
Hhi58484	4	42.9
Hhi36042	4	42.9
Hhi31949	4	42.9
Hhi15691	4	42.9
Hhi302	4	42.9
Hhi48011	4	42.9
Hhi29305	4	42.9
Hhi17513	4	42.9
Hhi32151	4	42.9
Hhi43179	4	42.9
Hhi26191	4	42.9
Hhi32934	4	42.9
Hhi1012	4	42.9
Hhi45103	4	42.9
Hhi33407	4	42.9
Hhi22906	4	42.9
Hhi51179	4	42.9
Hhi43017	4	42.9
Hhi34736	4	42.9
Hhi44550	4	42.9
Hhi42753	4	42.9
Hhi19826	4	42.9
Hhi49461	4	42.9
Hhi51792	4	42.9
Hhi58736	4	42.9
Hhi11550	4	42.9
Hhi37969	4	42.9
Hhi60634	4	42.9
Hhi2786	4	42.9
Hhi61055	4	42.9
Hhi43248	4	42.9
Hhi67796	4	42.9
Hhi20887	4	42.9
Hhi7354	4	42.9
Hhi67441	4	42.9
Hhi14186	4	42.9
Hhi53505	4	42.9
Hhi12734	4	42.9
Hhi5056	4	42.9
Hhi9696	4	42.9
Hhi71724	4	42.9
Hhi26038	4	42.9
Hhi29905	4	42.9
Hhi6028	4	42.9
Hhi5631	4	42.9
Hhi15409	4	46.3
Hhi28088	5	0
Hhi29479	5	1.6
Hhi59419	5	1.6
Hhi27127	5	1.6
Hhi35768	5	1.6
Hhi4023	5	1.6
Hhi50325	5	2.4
Hhi27134	5	2.4
Hhi26460	5	3.2
Hhi8529	5	3.2
Hhi10043	5	3.2
Hhi62181	5	4
Hhi19282	5	4
Hhi63113	5	4
Hhi10673	5	4
Hhi65963	5	4
Hhi44120	5	4
Hhi38223	5	4
Hhi21115	5	4
Hhi29182	5	4
Hhi4196	5	4
Hhi23158	5	4
Hhi49774	5	4
Hhi12004	5	4
Hhi42636	5	4
Hhi68170	5	4
Hhi2844	5	4
Hhi51373	5	4
Hhi5807	5	4
Hhi16053	5	4
Hhi25378	5	4
Hhi43790	5	4
Hhi16510	5	4
Hhi22508	5	4
Hhi2997	5	4
Hhi10821	5	4
Hhi66257	5	4
Hhi38488	5	4
Hhi52992	5	4
Hhi52560	5	4
Hhi60818	5	4
Hhi48000	5	4
Hhi46905	5	4
Hhi15189	5	4
Hhi53793	5	4
Hhi24734	5	4.9
Hhi326	5	4.9
Hhi48064	5	4.9
Hhi32642	5	5.7
Hhi52046	5	6.5
Hhi25588	5	8.1
Hhi5343	5	8.1
Hhi49276	5	9
Hhi58330	5	9
Hhi38460	5	13
Hhi25697	5	17.1
Hhi57229	5	19.6
Hhi46556	5	20.4
Hhi22955	5	21.2
Hhi3410	5	21.2
Hhi12724	5	21.2
Hhi9616	5	21.2
Hhi2882	5	22
Hhi53530	5	22
Hhi60561	5	23.6
Hhi70515	5	23.6
Hhi7214	5	23.6
Hhi57349	5	23.6
Hhi47776	5	23.6
Hhi10948	5	23.6
Hhi56016	5	23.6
Hhi9939	5	23.6
Hhi10743	5	23.6
Hhi3342	5	23.6
Hhi5264	5	23.6
Hhi55273	5	23.6
Hhi31114	5	23.6
Hhi26437	5	23.6
Hhi33808	5	23.6
Hhi60141	5	23.6
Hhi11874	5	24.4
Hhi29054	5	24.4
Hhi24251	5	24.4
Hhi43988	5	24.4
Hhi63775	5	24.4
Hhi57479	5	25.3
Hhi24342	5	26.1
Hhi3378	5	26.1
Hhi40846	5	26.1
Hhi3105	5	26.1
Hhi15994	5	26.1
Hhi39908	5	26.1
Hhi59756	5	26.1
Hhi9984	5	26.1
Hhi13695	5	26.1
Hhi32568	5	26.1
Hhi65410	5	26.1
Hhi41170	5	26.1
Hhi41127	5	26.1
Hhi58201	5	26.1
Hhi21283	5	27.7
Hhi17249	5	27.7
Hhi53715	5	27.7
Hhi22944	5	27.7
Hhi46138	5	27.7
Hhi19753	5	27.7
Hhi31991	5	27.7
Hhi35628	5	27.7
Hhi20184	5	27.7
Hhi26718	5	28.5
Hhi9404	5	28.5
Hhi26373	5	30.2
Hhi44223	5	30.2
Hhi35828	5	30.2
Hhi30835	5	30.2
Hhi34555	5	31.8
Hhi46512	5	31.8
Hhi62137	5	31.8
Hhi29599	5	31.8
Hhi47351	5	32.6
Hhi2686	5	32.6
Hhi13698	5	32.6
Hhi28485	5	32.6
Hhi40515	5	32.6
Hhi21635	5	32.6
Hhi24417	5	32.6
Hhi7814	5	32.6
Hhi24247	5	32.6
Hhi26560	5	32.6
Hhi13592	5	32.6
Hhi10520	5	32.6
Hhi17684	5	32.6
Hhi8657	5	32.6
Hhi10352	5	32.6
Hhi31819	5	32.6
Hhi28493	5	32.6
Hhi66014	5	32.6
Hhi52555	5	32.6
Hhi37686	5	32.6
Hhi25833	5	34.2
Hhi68413	5	34.2
Hhi46701	5	35.8
Hhi13037	5	35.8
Hhi23972	5	36.6
Hhi29677	5	36.6
Hhi16962	5	36.6
Hhi20886	5	37.5
Hhi7535	5	39.1
Hhi15102	5	39.4
Hhi20857	5	39.9
Hhi57747	5	39.9
Hhi35922	5	39.9
Hhi12845	5	39.9
Hhi1708	5	39.9
Hhi1617	5	39.9
Hhi35466	5	39.9
Hhi16424	5	39.9
Hhi54009	5	39.9
Hhi1247	5	39.9
Hhi11409	5	39.9
Hhi5712	5	39.9
Hhi2554	5	40.7
Hhi9195	5	41.5
Hhi41612	5	42.3
Hhi56355	5	43.1
Hhi46152	5	43.1
Hhi44250	5	43.1
Hhi22749	5	43.1
Hhi7776	5	43.1
Hhi31933	5	43.1
Hhi16732	5	43.1
Hhi36725	5	43.9
Hhi53655	5	43.9
Hhi39141	5	43.9
Hhi9643	5	43.9
Hhi25563	5	44.8
Hhi29029	5	45.6
Hhi43279	5	45.6
Hhi264	5	46.7
Hhi64165	5	47.8
Hhi45260	5	48.9
Hhi5386	5	48.9
Hhi2791	5	48.9
Hhi36015	5	48.9
Hhi55410	5	50.5
Hhi32452	5	52.1
Hhi4941	5	52.5
Hhi9856	5	52.9
Hhi9593	5	52.9
Hhi62925	5	52.9
Hhi8531	5	52.9
Hhi12615	5	52.9
Hhi24845	5	52.9
Hhi67834	5	52.9
Hhi63952	5	52.9
Hhi18545	5	52.9
Hhi4026	5	52.9
Hhi61514	5	52.9
Hhi36457	5	52.9
Hhi5482	5	52.9
Hhi7626	5	52.9
Hhi42344	5	52.9
Hhi70626	5	52.9
Hhi23885	5	52.9
Hhi36120	5	53.7
Hhi25371	5	53.7
Hhi39825	5	53.7
Hhi69017	5	54.5
Hhi26359	5	54.5
Hhi27730	5	54.5
Hhi36899	5	54.5
Hhi38360	5	54.5
Hhi36101	5	55.3
Hhi24850	5	55.3
Hhi19707	5	56.1
Hhi60472	5	57.8
Hhi46081	5	57.8
Hhi26095	5	57.8
Hhi40504	5	57.8
Hhi34196	5	57.8
Hhi43570	5	57.8
Hhi53463	5	57.8
Hhi37079	5	57.8
Hhi8037	5	57.8
Hhi24716	5	58.6
Hhi12697	5	58.6
Hhi64963	5	58.6
Hhi20937	5	58.6
Hhi14114	5	58.6
Hhi58379	5	58.6
Hhi25931	5	58.6
Hhi26489	5	58.6
Hhi17620	5	58.6
Hhi50588	5	58.6
Hhi11857	5	58.6
Hhi21099	5	58.6
Hhi33858	5	58.6
Hhi14894	5	58.6
Hhi27967	5	58.6
Hhi25988	5	58.6
Hhi64232	5	60.2
Hhi20939	6	0
Hhi62592	6	0
Hhi45317	6	0
Hhi71308	6	0
Hhi71238	6	0
Hhi20789	6	0
Hhi14444	6	0
Hhi23108	6	0
Hhi3747	6	1.6
Hhi3030	6	1.6
Hhi28242	6	1.6
Hhi50387	6	1.6
Hhi2025	6	1.6
Hhi18483	6	1.6
Hhi25070	6	1.6
Hhi63560	6	1.6
Hhi8993	6	1.6
Hhi15684	6	1.6
Hhi66356	6	1.6
Hhi42909	6	3.2
Hhi13525	6	3.2
Hhi10186	6	3.2
Hhi49923	6	3.2
Hhi7599	6	6.5
Hhi28327	6	6.5
Hhi51638	6	9.7
Hhi70379	6	11.3
Hhi3938	6	11.3
Hhi48521	6	11.3
Hhi3609	6	11.3
Hhi20725	6	11.3
Hhi1910	6	11.3
Hhi13703	6	12.9
Hhi46677	6	12.9
Hhi46581	6	14.5
Hhi3160	6	16.1
Hhi36494	6	16.1
Hhi41524	6	16.1
Hhi46540	6	17.8
Hhi30604	6	17.8
Hhi12390	6	19.4
Hhi56092	6	19.4
Hhi46547	6	19.4
Hhi11686	6	21
Hhi3599	6	21
Hhi17171	6	22.6
Hhi70251	6	22.6
Hhi8203	6	22.6
Hhi38316	6	24.2
Hhi28118	6	25.8
Hhi58050	6	25.8
Hhi14158	6	32.3
Hhi24229	6	32.3
Hhi34774	6	32.3
Hhi24777	6	32.3
Hhi67185	6	32.3
Hhi6519	6	32.3
Hhi27477	6	32.3
Hhi47905	6	35.5
Hhi26167	6	35.5
Hhi45526	6	37.2
Hhi62289	6	37.2
Hhi12270	6	37.2
Hhi54041	6	38.8
Hhi17605	6	38.8
Hhi50855	6	38.8
Hhi15039	6	40.4
Hhi55432	6	40.4
Hhi41520	6	40.4
Hhi57277	6	40.4
Hhi23863	6	40.4
Hhi12996	6	40.4
Hhi26147	6	40.4
Hhi31912	6	40.4
Hhi28602	6	41.2
Hhi10173	6	42
Hhi8253	6	42
Hhi42194	6	42.5
Hhi13361	6	42.7
Hhi10576	6	42.8
Hhi19409	6	42.8
Hhi22857	6	42.8
Hhi12780	6	42.8
Hhi49818	6	42.8
Hhi31579	6	42.8
Hhi10663	6	43.6
Hhi15862	6	44.5
Hhi64082	6	44.5
Hhi25446	6	44.5
Hhi45202	6	44.5
Hhi13479	6	44.8
Hhi44708	6	46.1
Hhi34885	6	46.1
Hhi61109	6	46.1
Hhi44808	6	46.1
Hhi2034	6	46.1
Hhi10172	6	46.1
Hhi33521	6	46.1
Hhi49148	6	46.1
Hhi47925	6	46.1
Hhi9256	6	46.9
Hhi49414	6	46.9
Hhi49025	6	46.9
Hhi40120	6	47.7
Hhi29659	6	47.7
Hhi20898	6	48.5
Hhi15534	6	48.5
Hhi18853	6	49.3
Hhi50702	6	49.3
Hhi2010	6	50.1
Hhi10026	6	50.1
Hhi61766	6	50.1
Hhi19936	6	50.1
Hhi25689	6	50.1
Hhi43168	6	50.1
Hhi62835	6	50.1
Hhi14242	6	50.1
Hhi21917	6	50.1
Hhi12406	6	50.1
Hhi23626	6	50.1
Hhi32059	6	50.1
Hhi2504	6	50.1
Hhi28164	6	50.1
Hhi4556	6	50.1
Hhi22991	6	50.9
Hhi29893	6	50.9
Hhi40583	6	51.7
Hhi10444	6	51.7
Hhi17489	6	51.7
Hhi7915	6	51.7
Hhi38761	6	51.7
Hhi11580	6	51.7
Hhi32842	6	51.7
Hhi627	6	51.7
Hhi9619	6	51.7
Hhi3723	6	51.7
Hhi8066	6	51.7
Hhi49039	6	51.7
Hhi7290	6	51.7
Hhi41367	6	51.7
Hhi7733	6	51.7
Hhi25323	6	51.7
Hhi14604	6	51.7
Hhi35131	6	51.7
Hhi45271	6	51.7
Hhi29753	6	51.7
Hhi6884	6	52.5
Hhi17795	6	53.4
Hhi5495	6	53.4
Hhi51786	6	53.4
Hhi50315	6	54.2
Hhi20513	6	54.2
Hhi51403	6	55
Hhi42828	6	55
Hhi55898	6	55.8
Hhi20023	6	55.8
Hhi18489	6	59.1
Hhi13670	6	59.1
Hhi37332	6	59.1
Hhi58519	6	59.1
Hhi47303	6	59.1
Hhi36384	6	59.1
Hhi8789	6	59.9
Hhi41341	6	59.9
Hhi27423	6	60.7
Hhi52957	6	61.6
Hhi69510	6	63.2
Hhi40494	6	63.2
Hhi6620	6	64
Hhi48676	6	64.9
Hhi25649	6	64.9
Hhi28631	6	65.7
Hhi59603	6	67.4
Hhi30902	6	68.1
Hhi36926	6	69
Hhi57236	6	69
Hhi21623	6	69
Hhi19656	6	70.6
Hhi65563	6	70.6
Hhi17128	6	71.4
Hhi53476	6	71.4
Hhi71383	6	71.4
Hhi64031	6	71.4
Hhi26982	6	71.4
Hhi16139	6	71.4
Hhi671	6	71.4
Hhi15870	6	71.4
Hhi11247	6	72.9
Hhi68168	6	72.9
Hhi66577	6	74.6
Hhi14435	6	74.6
Hhi62249	6	74.6
Hhi48227	6	74.6
Hhi49500	6	74.6
Hhi59313	6	74.6
Hhi9072	6	77.9
Hhi11889	7	0
Hhi2969	7	0
Hhi7129	7	0.2
Hhi2027	7	0.8
Hhi26427	7	0.8
Hhi2111	7	0.8
Hhi15199	7	0.8
Hhi36830	7	0.8
Hhi43618	7	0.8
Hhi40026	7	0.8
Hhi54283	7	0.8
Hhi4823	7	0.8
Hhi32621	7	0.8
Hhi45121	7	0.8
Hhi20927	7	0.8
Hhi25873	7	0.8
Hhi3955	7	0.8
Hhi37364	7	0.8
Hhi52703	7	0.8
Hhi13824	7	0.8
Hhi15863	7	0.8
Hhi44571	7	0.8
Hhi22448	7	0.8
Hhi8705	7	0.8
Hhi37149	7	0.8
Hhi68488	7	0.8
Hhi13407	7	0.8
Hhi69854	7	0.8
Hhi55096	7	0.8
Hhi1727	7	0.8
Hhi30787	7	0.8
Hhi21913	7	0.8
Hhi15353	7	0.8
Hhi50748	7	0.8
Hhi65070	7	0.8
Hhi9081	7	0.8
Hhi15111	7	0.8
Hhi42360	7	0.8
Hhi12632	7	0.8
Hhi41078	7	0.8
Hhi29930	7	0.8
Hhi654	7	0.8
Hhi24464	7	0.8
Hhi42940	7	0.8
Hhi12628	7	0.8
Hhi26870	7	0.8
Hhi13684	7	0.8
Hhi6117	7	0.8
Hhi13825	7	2.4
Hhi6935	7	2.4
Hhi36189	7	4.1
Hhi42193	7	4.1
Hhi52415	7	4.1
Hhi47448	7	5.7
Hhi15593	7	5.7
Hhi57382	7	6.5
Hhi16104	7	6.5
Hhi63026	7	6.5
Hhi70943	7	6.5
Hhi55830	7	6.5
Hhi43692	7	6.5
Hhi21415	7	6.5
Hhi49385	7	6.5
Hhi57562	7	6.5
Hhi67948	7	6.5
Hhi49301	7	6.5
Hhi52452	7	8.5
Hhi14627	7	8.5
Hhi49964	7	10.5
Hhi9410	7	10.5
Hhi33772	7	10.5
Hhi54974	7	10.5
Hhi6363	7	10.5
Hhi15515	7	10.5
Hhi60324	7	10.5
Hhi42239	7	11
Hhi32999	7	11.3
Hhi22146	7	11.3
Hhi71900	7	11.3
Hhi42253	7	11.3
Hhi66651	7	11.3
Hhi28195	7	11.9
Hhi14537	7	13
Hhi43955	7	13
Hhi51057	7	13.8
Hhi10443	7	13.8
Hhi9079	7	14.6
Hhi50445	7	14.6
Hhi46116	7	14.6
Hhi23997	7	15.5
Hhi29198	7	18.9
Hhi9003	7	19.8
Hhi59341	7	20.9
Hhi7256	7	22.1
Hhi47763	7	22.1
Hhi16739	7	23.2
Hhi28011	7	23.2
Hhi37744	7	23.2
Hhi64675	7	23.2
Hhi52694	7	23.2
Hhi15613	7	23.2
Hhi20926	7	24.8
Hhi46213	7	24.8
Hhi7356	7	24.8
Hhi15913	7	24.8
Hhi16686	7	24.8
Hhi44988	7	24.8
Hhi55251	7	24.8
Hhi7457	7	24.8
Hhi41003	7	24.8
Hhi9340	7	24.8
Hhi53607	7	24.8
Hhi13449	7	24.8
Hhi20312	7	24.8
Hhi22746	7	24.8
Hhi25078	7	24.8
Hhi8729	7	24.8
Hhi22376	7	24.8
Hhi3443	7	24.8
Hhi23128	7	24.8
Hhi38192	7	24.8
Hhi39677	7	24.8
Hhi12618	7	24.8
Hhi66248	7	24.8
Hhi46704	7	26.4
Hhi8561	7	27.3
Hhi7758	7	27.3
Hhi22688	7	27.3
Hhi55037	7	27.3
Hhi2603	7	27.3
Hhi53035	7	27.3
Hhi71942	7	27.3
Hhi42188	7	27.3
Hhi66039	7	27.3
Hhi49521	7	27.3
Hhi67571	7	27.3
Hhi28563	7	28.1
Hhi35931	7	28.1
Hhi25778	7	28.1
Hhi2532	7	28.1
Hhi48874	7	28.1
Hhi60572	7	28.1
Hhi22164	7	28.1
Hhi51599	7	28.1
Hhi59921	7	28.1
Hhi12530	7	28.1
Hhi29744	7	28.1
Hhi26884	7	28.1
Hhi4682	7	28.1
Hhi16496	7	28.1
Hhi8777	7	28.1
Hhi17348	7	28.1
Hhi32822	7	28.1
Hhi5320	7	28.1
Hhi23830	7	29.7
Hhi15291	7	29.7
Hhi432	7	29.7
Hhi71762	7	29.7
Hhi41917	7	29.7
Hhi54731	7	29.7
Hhi37189	7	29.7
Hhi54035	7	29.7
Hhi6909	7	29.7
Hhi19066	7	29.7
Hhi59102	7	29.7
Hhi65835	7	29.7
Hhi22312	7	29.7
Hhi24643	7	29.7
Hhi58760	7	29.7
Hhi3299	7	29.7
Hhi42440	7	29.7
Hhi44986	7	29.7
Hhi62904	7	29.7
Hhi32864	7	29.7
Hhi12727	7	29.7
Hhi32079	7	29.7
Hhi20271	7	29.7
Hhi9316	7	29.7
Hhi43777	7	29.7
Hhi5178	7	29.7
Hhi27577	7	29.7
Hhi14880	7	29.7
Hhi16542	7	29.7
Hhi43776	7	29.7
Hhi43881	7	29.7
Hhi20211	7	29.7
Hhi42848	7	29.7
Hhi29352	7	29.7
Hhi53012	7	29.7
Hhi70269	7	29.7
Hhi38177	7	29.7
Hhi66704	7	29.7
Hhi67534	7	29.7
Hhi67181	7	29.7
Hhi27656	7	29.7
Hhi35457	7	29.7
Hhi15742	7	29.7
Hhi24948	7	29.7
Hhi64056	7	29.7
Hhi71189	7	29.7
Hhi71295	7	29.7
Hhi33079	7	29.7
Hhi43765	7	29.7
Hhi48525	7	29.7
Hhi8650	7	29.7
Hhi13731	7	29.7
Hhi26070	7	29.7
Hhi28579	7	29.7
Hhi42463	7	29.7
Hhi45521	7	29.7
Hhi27830	7	29.7
Hhi38131	7	29.7
Hhi20155	7	29.7
Hhi3474	7	29.7
Hhi40556	7	29.7
Hhi39797	7	29.7
Hhi58083	7	29.7
Hhi49447	7	29.7
Hhi48468	7	29.7
Hhi17567	7	29.7
Hhi46383	7	30.5
Hhi24847	7	30.5
Hhi44010	7	30.5
Hhi24480	7	30.5
Hhi39873	7	30.5
Hhi55337	7	30.5
Hhi11237	7	32
Hhi2689	7	32
Hhi50254	7	32.2
Hhi41672	7	33.8
Hhi746	8	0
Hhi19026	8	0.8
Hhi8725	8	0.8
Hhi59940	8	1.6
Hhi67445	8	4.9
Hhi16219	8	4.9
Hhi26907	8	4.9
Hhi59863	8	7.3
Hhi47490	8	7.3
Hhi15350	8	7.3
Hhi55126	8	7.3
Hhi71704	8	7.3
Hhi38748	8	7.3
Hhi5001	8	7.3
Hhi45203	8	7.3
Hhi40632	8	8.1
Hhi2917	8	8.1
Hhi63206	8	8.1
Hhi45699	8	8.1
Hhi69511	8	8.1
Hhi57181	8	8.1
Hhi24453	8	8.1
Hhi2758	8	8.1
Hhi10940	8	8.1
Hhi46526	8	8.1
Hhi46913	8	8.9
Hhi37247	8	8.9
Hhi7752	8	8.9
Hhi40398	8	10.6
Hhi27183	8	12.3
Hhi13016	8	12.3
Hhi2985	8	15.7
Hhi29542	8	15.7
Hhi44458	8	17.4
Hhi30011	8	18.3
Hhi36412	8	18.3
Hhi36648	8	18.3
Hhi34483	8	18.7
Hhi63355	8	19.2
Hhi15195	8	19.2
Hhi14273	8	19.2
Hhi15131	8	19.2
Hhi15122	8	19.2
Hhi34205	8	19.2
Hhi37284	8	19.2
Hhi17226	8	19.2
Hhi26660	8	19.2
Hhi32253	8	23.1
Hhi32993	8	23.1
Hhi1597	8	23.1
Hhi37666	8	23.1
Hhi2437	8	23.1
Hhi8030	8	23.1
Hhi40441	8	23.1
Hhi23642	8	23.1
Hhi43481	8	23.1
Hhi29396	8	23.1
Hhi29070	8	23.9
Hhi32206	8	24.1
Hhi48348	8	24.1
Hhi41086	8	24.1
Hhi55642	8	24.1
Hhi37956	8	24.1
Hhi54109	8	24.1
Hhi47206	8	24.1
Hhi19371	8	24.1
Hhi40815	8	24.1
Hhi47994	8	24.1
Hhi49862	8	24.1
Hhi2384	8	24.1
Hhi33704	8	24.1
Hhi7615	8	24.1
Hhi41927	8	24.1
Hhi39876	8	24.1
Hhi1266	8	24.1
Hhi1361	8	24.1
Hhi7151	8	24.1
Hhi48426	8	24.1
Hhi8981	8	24.1
Hhi66309	8	24.1
Hhi60811	8	24.1
Hhi31268	8	24.1
Hhi44937	8	24.1
Hhi30003	8	24.1
Hhi9015	8	24.1
Hhi9107	8	24.1
Hhi71788	8	24.1
Hhi58405	8	24.1
Hhi43819	8	24.1
Hhi40930	8	24.1
Hhi13937	8	24.1
Hhi13468	8	24.1
Hhi19924	8	24.1
Hhi25498	8	24.1
Hhi63260	8	24.1
Hhi55943	8	24.9
Hhi61114	8	24.9
Hhi50150	8	24.9
Hhi10316	8	24.9
Hhi29656	8	24.9
Hhi18373	8	25.7
Hhi5976	8	25.7
Hhi16882	8	25.7
Hhi20834	8	25.7
Hhi18615	8	25.7
Hhi17845	8	25.7
Hhi14292	8	25.7
Hhi21458	8	25.7
Hhi22777	8	25.7
Hhi25883	8	25.7
Hhi32947	8	27.3
Hhi31825	8	27.3
Hhi32290	8	27.3
Hhi37632	8	27.3
Hhi18630	8	27.3
Hhi26068	8	27.3
Hhi39115	8	27.3
Hhi64766	8	27.3
Hhi1990	8	27.3
Hhi10313	8	28.1
Hhi33775	8	28.1
Hhi40080	8	28.1
Hhi30618	8	28.1
Hhi44611	8	28.1
Hhi41560	8	28.1
Hhi47777	8	28.9
Hhi31234	8	28.9
Hhi13859	8	28.9
Hhi52971	8	28.9
Hhi15715	8	28.9
Hhi26132	8	29.7
Hhi10802	8	29.7
Hhi11951	8	31.3
Hhi3594	8	31.3
Hhi32915	8	31.3
Hhi36086	8	31.3
Hhi61726	8	31.3
Hhi11351	8	31.3
Hhi31583	8	31.3
Hhi59758	8	32.9
Hhi277	8	32.9
Hhi6313	8	34.6
Hhi4271	8	34.6
Hhi7385	8	34.6
Hhi5112	8	34.6
Hhi22101	8	34.6
Hhi18779	8	34.6
Hhi29100	8	34.6
Hhi19725	8	35.4
Hhi36739	8	35.4
Hhi4671	8	35.4
Hhi35469	8	35.4
Hhi49877	8	35.4
Hhi39339	8	37
Hhi42406	8	37
Hhi68820	8	37
Hhi26333	8	37
Hhi34862	8	37.8
Hhi40180	8	37.8
Hhi6896	8	37.8
Hhi24972	8	37.8
Hhi12486	8	37.8
Hhi38415	8	37.8
Hhi2702	8	37.8
Hhi4951	8	38.6
Hhi14948	8	38.6
Hhi62997	8	38.6
Hhi38180	8	40.2
Hhi40030	8	40.2
Hhi48757	8	40.2
Hhi4105	8	40.2
Hhi10360	8	40.2
Hhi24708	8	40.2
Hhi1568	8	40.2
Hhi59175	8	40.2
Hhi59015	8	40.2
Hhi795	8	40.2
Hhi34246	8	40.2
Hhi28901	8	40.2
Hhi26597	8	40.2
Hhi28787	8	40.2
Hhi15328	8	40.2
Hhi13889	8	40.2
Hhi16613	8	40.2
Hhi23559	8	40.2
Hhi19862	8	40.2
Hhi24714	8	40.2
Hhi21300	8	40.2
Hhi3001	8	40.2
Hhi9638	8	40.2
Hhi45956	8	40.2
Hhi16940	8	40.2
Hhi6870	8	40.2
Hhi46462	8	40.2
Hhi4517	8	40.2
Hhi11495	8	40.2
Hhi428	8	40.2
Hhi46093	8	40.2
Hhi19164	8	40.2
Hhi22481	8	40.2
Hhi54656	8	40.2
Hhi45243	8	40.2
Hhi47842	8	40.2
Hhi1764	8	41
Hhi31018	8	41
Hhi13548	8	41
Hhi10862	8	41
Hhi57518	8	42.7
Hhi25416	8	43.5
Hhi55877	8	43.5
Hhi72154	8	44.3
Hhi8597	8	44.3
Hhi5878	8	45.1
Hhi68630	8	45.1
Hhi7948	8	45.1
Hhi39183	8	45.1
Hhi54952	8	45.1
Hhi1739	8	45.1
Hhi54685	8	45.1
Hhi23798	8	45.1
Hhi7152	8	45.1
Hhi42261	8	45.1
Hhi44334	8	45.1
Hhi44117	8	45.1
Hhi7743	8	45.1
Hhi4644	8	45.9
Hhi21880	8	47.5
Hhi13040	8	47.5
Hhi4705	8	47.5
Hhi35580	8	47.5
Hhi33935	8	47.5
Hhi14661	8	47.5
Hhi42372	8	47.5
Hhi29220	8	47.5
Hhi6202	8	47.5
Hhi46001	8	50
Hhi14231	8	52.4
Hhi55042	8	52.4
Hhi49323	8	52.4
Hhi48659	8	53.2
Hhi17984	8	53.2
Hhi51827	8	53.2
Hhi28950	8	53.2
Hhi21558	8	53.2
Hhi70584	8	53.2
Hhi52603	8	54
Hhi31163	8	54
Hhi19937	8	54
Hhi9390	8	54
Hhi33147	8	54
Hhi54022	8	54
Hhi29144	8	54
Hhi64360	8	54
Hhi32683	8	55.7
Hhi41157	8	55.7
Hhi37217	8	58.1
Hhi58912	8	58.1
Hhi16231	8	58.1
Hhi53831	8	58.1
Hhi66097	8	58.1
Hhi12837	8	58.1
Hhi14528	8	58.1
Hhi14352	8	58.1
Hhi5836	8	58.1
Hhi47004	8	58.9
Hhi19514	8	59.8
Hhi63741	8	59.8
Hhi71049	8	61.4
Hhi25057	9	0
Hhi11835	9	1.7
Hhi24769	9	2.5
Hhi5963	9	2.5
Hhi28992	9	2.5
Hhi62351	9	2.5
Hhi35259	9	2.5
Hhi1450	9	3.3
Hhi819	9	6.5
Hhi16852	9	6.5
Hhi44928	9	6.9
Hhi22621	9	7.3
Hhi3935	9	7.3
Hhi15244	9	7.3
Hhi62273	9	7.3
Hhi42131	9	7.3
Hhi32626	9	7.3
Hhi22598	9	7.3
Hhi62021	9	7.3
Hhi68695	9	7.3
Hhi7799	9	7.3
Hhi53001	9	7.3
Hhi65246	9	7.3
Hhi69233	9	7.3
Hhi54848	9	7.3
Hhi3462	9	7.3
Hhi70093	9	7.3
Hhi56489	9	7.3
Hhi1293	9	7.3
Hhi70002	9	7.3
Hhi2159	9	7.3
Hhi47021	9	7.3
Hhi8988	9	7.3
Hhi36521	9	7.3
Hhi55148	9	7.3
Hhi56348	9	7.3
Hhi29300	9	8.9
Hhi58341	9	8.9
Hhi12086	9	8.9
Hhi4017	9	8.9
Hhi8369	9	9.8
Hhi15453	9	9.8
Hhi42704	9	9.8
Hhi22983	9	13.7
Hhi42902	9	14.7
Hhi3987	9	14.7
Hhi27760	9	15.5
Hhi50552	9	15.5
Hhi14830	9	17.1
Hhi16068	9	17.1
Hhi19806	9	17.1
Hhi16759	9	17.1
Hhi25229	9	17.1
Hhi36925	9	17.1
Hhi54532	9	17.1
Hhi63766	9	17.9
Hhi5840	9	18.7
Hhi58283	9	19.5
Hhi16900	9	19.5
Hhi6804	9	20.3
Hhi29540	9	21.1
Hhi65318	9	21.1
Hhi37317	9	21.1
Hhi25501	9	21.2
Hhi23762	9	21.3
Hhi12286	9	21.5
Hhi51073	9	21.7
Hhi18446	9	21.9
Hhi30491	9	22.1
Hhi34464	9	22.3
Hhi41487	9	22.5
Hhi11560	9	22.8
Hhi60403	9	22.8
Hhi16655	9	25.3
Hhi43298	9	27.1
Hhi38725	9	28.8
Hhi42352	9	31.3
Hhi30270	9	31.3
Hhi11147	9	31.3
Hhi37693	9	32.1
Hhi50749	9	32.9
Hhi53302	9	32.9
Hhi34157	9	32.9
Hhi9419	9	32.9
Hhi30732	9	35
Hhi28604	9	35
Hhi52071	9	35
Hhi32722	9	35
Hhi53693	9	37
Hhi71782	9	37
Hhi18004	9	37
Hhi46295	9	37.8
Hhi2665	9	37.8
Hhi6414	9	38.6
Hhi31051	9	38.6
Hhi66687	9	39.4
Hhi4946	9	39.4
Hhi6190	9	39.4
Hhi11893	9	39.4
Hhi43366	9	39.4
Hhi12408	9	39.4
Hhi44558	9	39.4
Hhi22782	9	39.4
Hhi4870	9	39.4
Hhi8405	9	39.4
Hhi8326	9	39.4
Hhi14646	9	39.4
Hhi60_Micro	9	39.4
Hhi18242	9	39.4
Hhi48223	9	41
Hhi8950	9	41
Hhi17409	9	41
Hhi8980	9	41
Hhi54050	9	41
Hhi8843	9	41
Hhi71026	9	41
Hhi17033	9	41.4
Hhi48553	9	41.8
Hhi62376	9	41.8
Hhi65710	9	41.8
Hhi29933	9	41.8
Hhi69740	9	41.8
Hhi16918	9	41.8
Hhi41780	9	41.8
Hhi17847	9	41.8
Hhi29532	9	41.8
Hhi37477	9	41.8
Hhi51393	9	41.8
Hhi30092	9	41.8
Hhi40259	9	41.8
Hhi60340	9	41.8
Hhi31183	9	41.8
Hhi22386	9	41.8
Hhi71236	9	41.8
Hhi43866	9	41.8
Hhi36029	9	41.8
Hhi66544	9	41.8
Hhi68847	9	41.8
Hhi44270	9	41.8
Hhi49745	9	41.8
Hhi46090	9	41.8
Hhi54026	9	41.8
Hhi55115	9	42.7
Hhi36348	9	44.4
Hhi13137	9	46.9
Hhi29021	9	48.6
Hhi46641	9	48.6
Hhi36152	9	48.6
Hhi52183	9	48.6
Hhi68259	9	48.6
Hhi51274	9	48.6
Hhi7630	9	48.6
Hhi50835	9	49.7
Hhi41070	9	51.9
Hhi31757	9	51.9
Hhi37925	9	51.9
Hhi2870	9	51.9
Hhi32298	9	51.9
Hhi38482	9	51.9
Hhi42082	9	51.9
Hhi4821	9	51.9
Hhi35597	9	51.9
Hhi1998	9	51.9
Hhi11640	9	51.9
Hhi7343	9	51.9
Hhi34604	9	51.9
Hhi56215	9	51.9
Hhi16614	9	51.9
Hhi51647	9	52.8
Hhi57016	9	53.6
Hhi59801	9	53.6
Hhi15088	9	54.4
Hhi13539	9	54.4
Hhi26387	9	55.2
Hhi23184	9	56.2
Hhi32086	9	57.2
Hhi68573	9	59.1
Hhi71441	9	60.1
Hhi40218	9	60.1
Hhi18925	9	61
Hhi9986	9	61
Hhi27689	9	61.8
Hhi15539	9	61.8
Hhi50085	9	61.8
Hhi26481	9	61.8
Hhi4871	9	61.8
Hhi59570	9	61.8
Hhi8879	9	61.8
Hhi33537	9	61.8
Hhi29435	9	61.8
Hhi19105	9	61.8
Hhi15780	9	61.8
Hhi26928	9	61.8
Hhi25254	9	61.8
Hhi49545	9	61.8
Hhi66913	9	61.8
Hhi47758	9	61.8
Hhi27918	9	61.8
Hhi57372	9	61.8
Hhi29774	9	61.8
Hhi61852	9	61.8
Hhi53038	9	61.8
Hhi2937	9	61.8
[truncated: 3,711 more rows]
