# Supplementary material for: Mapping the sex determination locus in the Atlantic halibut (Hippoglossus hippoglossus) using RAD sequencing
Source: BMC Genomics. 2013 Aug 20;14:566. doi: 10.1186/1471-2164-14-566 (PMC3765698; doi:10.1186/1471-2164-14-566)
Supplement: Additional file 3 — Marker sequences and KASP assay primers. List of the allele specific primers and common primer designed for the allele specific PCR genotyping assay of the 10 markers as well as their NCBI dbSNP accession numbers. [file 1471-2164-14-566-S3.csv]

ID	NCBI_ss	Primer_allele_1	Primer_allele_2	Primer_common	Allele_1	Allele_2	Marker_allele_1	Marker_allele_2
Hhi6696	749737483	GAAGGAGCACATCCTCTGGATT	GAAGGAGCACATCCTCTGGATC	CCCATGTGAACCAAATCAGCAGCTT	A	G	TGCAGGAGGAAATCTGAGAGCCCATGTGAACCAAATCAGCAGCTTTTTTCATTATTTTGTTTTAGCGGATGCAATCCAGAGGATGTGCTCCTTCAGGAGAACCCAGTAAACCCTCCACTCCCACCAACAAACAACTCTATTGAAACAATCCGTGTGCCCGGGCTAAAGCAATCTGTGCAAGTGCATTTAGGGAATGTCCAAAGCCACCATTAGTTCAACAGTGGGAAAAAA	TGCAGGAGGAAATCTGAGAGCCCATGTGAACCAAATCAGCAGCTTTTTTCATTATTTTGTTTTAGCGGATGCGATCCAGAGGATGTGCTCCTTCAGGAGAACCCAGTAAACCCTCCACTCCCACCAACAAACAACTCTATTGAAACAATCCGTGTGCCCGGGCTAAAGCAATCTGTGCAAGTGCATTTAGGGAATGTCCAAAGCCACCATTAGTTCAACAGTGGGAAAAAA
Hhi7153	749737484	GTGTCATTCAGCAGGATGTGTTTG	GTGTCATTCAGCAGGATGTGTTTT	GAACATAATGCCGGTGTGCACACAT	C	A	TGCAGGAATGAAAACGCAGATGACCTTGAACATAATGCCGGTGTGCACACATTTACAAACACATCCTGCTGAATGACACAATCAACACAGCTTTGGTGTGAGGGCCATTTTAATAGGAATTATAATGCAGTTGCACTCCAAATAACTGCGTTGCAATATATAGCAATGTTCTTAGGGAATAATTCATTATTCTTTGGAAACTT	TGCAGGAATGAAAACGCAGATGACCTTGAACATAATGCCGGTGTGCACACATTTAAAAACACATCCTGCTGAATGACACAATCAACACAGCTTTGGTGTGAGGGCCATTTTAATAGGAATTATAATGCAGTTGCACTCCAAATAACTGCGTTGCAATATATAGCAATGTTCTTAGGGAATAATTCATTATTCTTTGGAAACTT
Hhi9493	749737485	GACGGCCACAGGCTCAAATTAG	ATGACGGCCACAGGCTCAAATTAA	GGTCACGTGTGAAAATGGCTTCAGAT	C	T	TGCAGGTCACGTGTGAAAATGGCTTCAGATTGACTAATTTGAGCCTGTGGCCGTCATGAAAGATAAAGTTTGATCTGGTCCTGTGTTGGATTAAAGCTTTGAGTGACTGATCGGTCTTTCAGATTGTATTAAATAAAGAATCACAGTTTAAGGGAAACGCAGAAAGTTAAAGGTTTGACACCTTCTCATTCATAATCCTCCATTCCTCTGATTC	TGCAGGTCACGTGTGAAAATGGCTTCAGATTGATTAATTTGAGCCTGTGGCCGTCATGAAAGATAAAGTTTGATCTGGTCCTGTGTTGGATTAAAGCTTTGAGTGACTGATCGGTCTTTCAGATTGTATTAAATAAAGAATCACAGTTTAAGGGAAACGCAGAAAGTTAAAGGTTTGACACCTTCTCATTCATAATCCTCCATTCCTCTGATTC
Hhi10170	749737486	AGCCTTAACTCCTCAAACCTAACTG	CAGCCTTAACTCCTCAAACCTAACTA	AAAGCTAGCTGTTAGCTGCTTAGTATTAAA	G	A	TGCAGGGAAACACTCTCAGTGCAGCCTTAACTCCTCAAACCTAACTGAACCGTAGTATTTCTTAAGTATTTTAATACTAAGCAGCTAACAGCTAGCTTTTTACATTAACATAAATGCAAAGTGGTTATTATATTCAAATTAATGAAGTTGAGTTTCGTCATATACTAGAGAACACTCTACCATGTTGTGTTGTGTGAATCCTGTTGAACACACAGGTGTTGCAT	TGCAGGGAAACACTCTCAGTGCAGCCTTAACTCCTCAAACCTAACTAAACCGTAGTATTTCTTAAGTATTTTAATACTAAGCAGCTAACAGCTAGCTTTTTACATTAACATAAATGCAAAGTGGTTATTATATTCAAATTAATGAAGTTGAGTTTCGTCATATACTAGAGAACACTCTACCATGTTGTGTTGTGTGAATCCTGTTGAACACACAGGTGTTGCAT
Hhi11772	749737487	GTATGAGAAAAGAAAACTCTTATTCTAATCT	GTATGAGAAAAGAAAACTCTTATTCTAATCG	GAGTTCACTGGCACACGGGGAA	A	C	TGCAGGGTTAGATTGTTGAGTTCACTGGCACACGGGGAAACAAGATTAGAATAAGAGTTTTCTTTTCTCATACACATCTGGAAAATTCCATATTTTNNNNNNNNNNNNNNNNNNNNNNNNNNNNNNNNNNNNNNNNNNNNNNNNNNGTCCAGGCCCAGTGGACTGTGGGGAAACTGAACTGCCACAACTGCGGCGCTCGTTTGGGCGGCTTCAACTTCATCAACCACACTAAGTGTCCCTGTGGCCAGGACGCCACCGTCCACCTCAACAAAAGCCGCGTGGATCGTGACCACAAGCACCACGTCCTCATCGTCCAGCCGAGGAGGACGAGGCCTGAGAAGGGACGTGCTGCTCCGCCGACAGACAGCGCCGAGAACAACGAGGAGACGTTTAACGGGA…	TGCAGGGTTAGATTGTTGAGTTCACTGGCACACGGGGAAACACGATTAGAATAAGAGTTTTCTTTTCTCATACACATCTGGAAAATTCCATATTTTNNNNNNNNNNNNNNNNNNNNNNNNNNNNNNNNNNNNNNNNNNNNNNNNNNGTCCAGGCCCAGTGGACTGTGGGGAAACTGAACTGCCACAACTGCGGCGCTCGTTTGGGCGGCTTCAACTTCATCAACCACACTAAGTGTCCCTGTGGCCAGGACGCCACCGTCCACCTCAACAAAAGCCGCGTGGATCGTGACCACAAGCACCACGTCCTCATCGTCCAGCCGAGGAGGACGAGGCCTGAGAAGGGACGTGCTGCTCCGCCGACAGACAGCGCCGAGAACAACGAGGAGACGTTTAACGGGA…
Hhi18571	749737488	ACAGCAGCTGGTGGATAGAGAC	CACAGCAGCTGGTGGATAGAGAA	CTGAGGACAGCAATGAATGATACTGTAAA	C	A	TGCAGGTGAGAGTTCAGCTCAATACAACTTGCACAGCAGCTGGTGGATAGAGACGTTTTTACAGTATCATTCATTGCTGTCCTCAGTATTGCCTGTNNNNNNNNNNNNNNNNNNNNNNNNNNNNNNNNNNNNNNNNNNNNNNNNNNGGAAACAATAGCAGGTGTTATCTTTATTTAAATGAGATATCACGGTATTATTCAAGAATTCCACTCCATTAGTGGCATGTTAACATATCCGCTCAGACGTGGGGGTTGTTGTGTCACACATTTGCATTGTTACTGTAGAACCAGAAGAAAGGAAAGTGAGCAATTAAAGGAAAAGAATGAGAAATGCTGGTTCTCACTCACAATTACAAAG	TGCAGGTGAGAGTTCAGCTCAATACAACTTGCACAGCAGCTGGTGGATAGAGAAGTTTTTACAGTATCATTCATTGCTGTCCTCAGTATTGCCTGTNNNNNNNNNNNNNNNNNNNNNNNNNNNNNNNNNNNNNNNNNNNNNNNNNNGGAAACAATAGCAGGTGTTATCTTTATTTAAATGAGATATCACGGTATTATTCAAGAATTCCACTCCATTAGTGGCATGTTAACATATCCGCTCAGACGTGGGGGTTGTTGTGTCACACATTTGCATTGTTACTGTAGAACCAGAAGAAAGGAAAGTGAGCAATTAAAGGAAAAGAATGAGAAATGCTGGTTCTCACTCACAATTACAAAG
Hhi41238	749737489	GCAGGCTTCAGGCCTTTTG	CCTGCAGGCTTCAGGCCTTTTT	ATTCACAGTAACACTTACCCTTTGTTTGTA	G	T	TGCAGGCTTCAGGCCTTTTGCCAGGGGAGCTCGGTACAAACAAAGGGTAAGTGTTACTGTGAATTAAAGAGAAAGACAGAATAATACGAGAAAAAGNNNNNNNNNNNNNNNNNNNNNNNNNNNNNNNNNNNNNNNNNNNNNNNNNNTTAATTATACAAGTTAGGTGAAAAATATTTTCACGGATTTTGTGTGTGTGGCTACAAGCAGAAAATTCGAAGGGACACGAGTTCAACTTTTGTTTCATGTAAACGAAACAAATACCCTTTACAAAAAAATAGACTGTCTGACATCACGACGTTCAACCAATATGTTAAAATTACAGTCTGGTTTTCTGTCAAAGAATTGTTACAGGTACACACAAGTGTCGTCCCTGCGACCCAC	TGCAGGCTTCAGGCCTTTTTCCAGGGGAGCTCGGTACAAACAAAGGGTAAGTGTTACTGTGAATTAAAGAGAAAGACAGAATAATACGAGAAAAAGNNNNNNNNNNNNNNNNNNNNNNNNNNNNNNNNNNNNNNNNNNNNNNNNNNTTAATTATACAAGTTAGGTGAAAAATATTTTCACGGATTTTGTGTGTGTGGCTACAAGCAGAAAATTCGAAGGGACACGAGTTCAACTTTTGTTTCATGTAAACGAAACAAATACCCTTTACAAAAAAATAGACTGTCTGACATCACGACGTTCAACCAATATGTTAAAATTACAGTCTGGTTTTCTGTCAAAGAATTGTTACAGGTACACACAAGTGTCGTCCCTGCGACCCAC
Hhi47769	749737490	CATCTGTCACCTTGTGCATGG	CTCATCTGTCACCTTGTGCATGA	CTAATGCGCACTGGATGAATCACCAA	G	A	TGCAGGGAAGTGGCACTTTTACATGAGGAGGAGAAGAGAATGGGTTTATTTTTGCTCATCTGTCACCTTGTGCATGGGTTGGTGATTCATCCAGTGCGCATTAGGAGCAGAGGGATGCCCCCAAACAAATAGTGTCTCCAAAGTAGGATTTGTCATGCCACCAGCTCTTTATTCCCTCCTCCGTGTCCAAACCAAACATCCTGATGCCCCTTTGTCCATCTTATCATTTTTCAAATCTCCACACCGCGCGGTTACATGCCCGTTCGGACCGTGGGGTGGGGGTGGGGGGGACGCGTTACGCACGGATACGTGTCGTCTGCACCTGACTCCGCAATGTTGACAGTGCTGCTTTCGTGGCGGGACGCTGTCAATCACCCTGTTATTGCCCAAATCAGATGT…	TGCAGGGAAGTGGCACTTTTACATGAGGAGGAGAAGAGAATGGGTTTATTTTTGCTCATCTGTCACCTTGTGCATGAGTTGGTGATTCATCCAGTGCGCATTAGGAGCAGAGGGATGCCCCCAAACAAATAGTGTCTCCAAAGTAGGATTTGTCATGCCACCAGCTCTTTATTCCCTCCTCCGTGTCCAAACCAAACATCCTGATGCCCCTTTGTCCATCTTATCATTTTTCAAATCTCCACACCGCGCGGTTACATGCCCGTTCGGACCGTGGGGTGGGGGTGGGGGGGACGCGTTACGCACGGATACGTGTCGTCTGCACCTGACTCCGCAATGTTGACAGTGCTGCTTTCGTGGCGGGACGCTGTCAATCACCCTGTTATTGCCCAAATCAGATGT…
Hhi51454	749737491	ATTGTGAACGATGAATCTGAGCAGAA	GTGAACGATGAATCTGAGCAGAG	GGATGGTGACTATCACAGGATAATCTTTA	T	C	CTCTGGGAGGAATGTCCTAGTTATTAAGGATGGTGACTATCACAGGATAATCTTTATGAACCGTTCTGCTCAGATTCATCGTTCACAATAATCACAGTTTATAGTCTGAAGTTGACTTTTCACCTCAGTGATCCGCTGGACAACATCACGGTCTGCAGAAATGACACTTGATGATTTTCTTGAACGCGCTCTGGAAGTCTTTGTTGAAGTACGCGTAAATGATGGGGTTGAGCAGCGAGTTGGAGTAGCCCAGCCAGTTGATGACATCCTCCAGCCAGCGGGGCATGTAGCACGAGTCCGGGCAGAAGGGCTTGACCAGGGCCACGATGAAGAAGGGCAGCCAGCAGAGGATGAAGGTGCCCATGATGATGCCCAGGGTCTTCACCGTCTTGCGCTCCC…	CTCTGGGAGGAATGTCCTAGTTATTAAGGATGGTGACTATCACAGGATAATCTTTATGAACCGCTCTGCTCAGATTCATCGTTCACAATAATCACAGTTTATAGTCTGAAGTTGACTTTTCACCTCAGTGATCCGCTGGACAACATCACGGTCTGCAGAAATGACACTTGATGATTTTCTTGAACGCGCTCTGGAAGTCTTTGTTGAAGTACGCGTAAATGATGGGGTTGAGCAGCGAGTTGGAGTAGCCCAGCCAGTTGATGACATCCTCCAGCCAGCGGGGCATGTAGCACGAGTCCGGGCAGAAGGGCTTGACCAGGGCCACGATGAAGAAGGGCAGCCAGCAGAGGATGAAGGTGCCCATGATGATGCCCAGGGTCTTCACCGTCTTGCGCTCCC…
Hhi58665	749737492	GTACTGCTCTTGACTGCCTCAG	GTACTGCTCTTGACTGCCTCAC	CGGCCTCAAAGTTTGATCTGTGGAA	G	C	TGCAGGCAATAAAGTGGAGGATGAACAGTGGAGACTTGATGGAAGAGGAGTGTGTGTGCAACGGAAACGGGGGTACTGCTCTTGACTGCCTCAGGANNNNNNNNNNNNNNNNNNNNNNNNNNNNNNNNNNNNNNNNNNNNNNNNNNTCCTCTTCTCTAAGCTACTTCACCAACGTCTAAATCCCCCCACTGAGTATTTGTCCCATTTATCCTCGCTTCCGTCAACGAGCCGACTAATTCGCGACATATATTTTCCAACGGGACTCGCACGGAGACCGACGGGAAAAGTACCACTAAGGTCGTAAAGGTATTACGGTGAAAGACTACCAAGCAGGATTGATGCGCGGCCGGAGTTTCAAACTAGACACCTTACCTGTCT	TGCAGGCAATAAAGTGGAGGATGAACAGTGGAGACTTGATGGAAGAGGAGTGTGTGTGCAACGGAAACGGGGGTACTGCTCTTGACTGCCTCACGANNNNNNNNNNNNNNNNNNNNNNNNNNNNNNNNNNNNNNNNNNNNNNNNNNTCCTCTTCTCTAAGCTACTTCACCAACGTCTAAATCCCCCCACTGAGTATTTGTCCCATTTATCCTCGCTTCCGTCAACGAGCCGACTAATTCGCGACATATATTTTCCAACGGGACTCGCACGGAGACCGACGGGAAAAGTACCACTAAGGTCGTAAAGGTATTACGGTGAAAGACTACCAAGCAGGATTGATGCGCGGCCGGAGTTTCAAACTAGACACCTTACCTGTCT
